# Supplementary material for: The Assessment of IL-21 and IL-22 at the mRNA Level in Tumor Tissue and Protein Concentration in Serum and Peritoneal Fluid in Patients with Ovarian Cancer
Source: J Clin Med. 2021 Jul 9;10(14):3058. doi: 10.3390/jcm10143058 (PMC8304053; doi:10.3390/jcm10143058)
Supplement: Supplementary file 1 [file jcm-10-03058-s001.zip]

Archive with 1 entries (1 files):
- jcm-1276532-supplementary.pdf
